# Supplementary material for: Occupation Dynamics and Impacts of Damselfish Territoriality on Recovering Populations of the Threatened Staghorn Coral, Acropora cervicornis
Source: PLoS One. 2015 Nov 18;10(11):e0141302. doi: 10.1371/journal.pone.0141302 (PMC4651503; doi:10.1371/journal.pone.0141302)
Supplement: S1 Data File — (XLSX) [file pone.0141302.s001.xlsx]

## Sheet: Sheet1
Date	Max Diam	Height	# B	% Live	Condition	DZ/Bleach	% lawn	% chimneys	Damsel species	Damsel stage	% Other Pred	% Other Mort	Cause		Date	Tag #	Max Diam	Max Height	# branches	% Live	Condition	DZ/Bleach	Lawn(Y/N)	% lawn	% bites	Species	% Other Pred	G1	G2	G3		Date	Tag #	Length	# branches	# apicals	max Diam	LE	Width	Branches	Apicals	G1	G2	G3	Damsel			Large In	Large Out
2013-05-07	15	10	7	100			0	0							2013-11-18	80	65	15	60	80	10% old		N	0	0			2	1.8	1.7		2013-08-07	L	165	31	32	35	100	45	20	30				Y Bi color		1L*	313.015	82.2535
2013-05-07	20	15	9	100			0	0								90	70	45	60	70			Y	30	0	3 spot		2	2	1.9			L	165	53	48	35	80	45	40	50	2.5			n		6L		125.094
2013-05-07	15	15	12	100			0	0			5		snail			71	40	35	38	70			Y	30	0	3 spot		2	2	2			L	155	36	42	33	120	50	60	60				n		8L	57.5151	92.5352
2013-05-07	10	10	8	95			0	0								58	75	35	47	20			Y	65	15	3 spot		1.8	2	1.8			L	130	31	29	35	125	55	40	50				n		13L*	59.7273	42.8404
2013-05-07	15	10	25	100			0	0	Stegastes planifrons	juv						88	115	45	80	60			Y	30	20	3 spot		2	2	1.9			L	165				100	40	40	40				n		17L*	87.3788	126.808
2013-05-07	15	10	21	100			0	0								76	30	10	26	80	20% old		N	0	0			2	2	2			L1	260	51	43	40	150	45	70	80	2.5	2.5		Y bi color		19L	122.773	185.07
2013-05-07	15	15	5	95			0	0				5	old		2013-08-13	9	85	47	100	80			Y	45	15	3 spot		2	2	1.8			L3	220	45	50	45	80	40	60	70	3	3		n		22L*	108.394	164.507
2013-05-07	10	10	8	100			0	0								10	54	28	38	95			N	0	0			1.7	1.5	1.5			L80	105	24	22	32	120	30	30	40				Y bi color		24L*	65.2576	95.9624
2013-05-07	20	10	25	100			0	0								11	43	24	49	90			N	0	0		10- FW	2	2	1.8			L85	260	60	48	50	250	50	60	70				Y bi color		25L	148.212	80.5399
2013-05-07	10	10	9	100			0	0								12	35	28	32	100			N	0	0			1.8	1.6	2.1			L91	160	35	30	32	25	14	5	10				n		30L	134.939	142.23
2013-05-07	5	15	7	100			0	0								13	55	29	37	90	10 % old- algal overgrowth		N	0	0			2	2	1.8			L92					130	40	30	30				n			Large	Small
2013-05-07	25	20	35	100			0	0							2013-08-13	5	55	54	73	25			Y	75	0	3 spot		1.8	1.8	2			L95	220	36	30	40	125	30	50	50				n		3L*	82.2535	65.1174
2013-05-07	15	10	11	100			0	0								6	40	28	42	95			N	0	0	bicolor		1.9	1.8	1.7			M	52	17	26	22	60	25	20	25				n		8L*	125.094	8.56808
2013-05-07	10	10	15	85			0	0	Stegastes planifrons	juv	15		snail			7	35	27	34	100			N	0	0			2	2	1.8			M	45	18	14	18	50	26	20	30				n		11L*	92.5352
2013-05-07	15	10	12	100			0	0								8	42	35	46	50			Y	40	0	juv 3 spot		2	1.9	1.8			M	55	20	15	30	85	25	30	30				n		13L	42.8404	66.831
2013-05-07	20	15	30	100			0	0																									M	85	25	23	28	50	25	20	20				n		18L*	126.808	6.85446
2013-05-07	5	5	8	100			0	0																									M					60	25	25	25				Y bi color		21L*	185.07
2013-05-07	15	10	18	100			0	0							2014-07-10	80	65	15	60	80	10% old		N	0	0			10	11	8			M64	65	18	16	25	Gone									22L*	164.507
2013-05-07	5	5	6	100			0	0								90	70	45	60	70			Y	30	0	3 spot		6	7	5			M75	55	20	32	18	75	25	50	50				n		25L	95.9624	47.9812
2013-05-07	5	5	8	100			0	0								71	40	35	38	70			Y	30	0	3 spot		5	5	8			M83	65	20	29	20	65	26	25	25	2.5			n		27L	80.5399	15.4225
2013-05-07	15	10	20	100			0	0								58	75	35	47	20			Y	65	15	3 spot		5	5	6			M87	40	8	9	18	50	15	20	25				n		30L	142.23
2013-05-07	5	10	6	100			0	0	Stegastes partitus							88	120	45	100	50			Y	40	10	3 spot		5	6	8			M92	95	18	16	30
2013-05-07	5	10	5	100			0	0								76	30	10	26	80	20% old		N	0	0			11	9	9			S	21	5	4	12	25	10	14	14				N
2013-05-07	5	5	14	100			0	0							2014-07-10	9	85	50	120	40			Y	50	10	3 spot		7	5	5			S	30	6	8	13	45	10	6	20				n
2013-05-07	10	15	16	100			0	0								10	150	40	60	70	colony split into 4 sections		Y	10	20	3 spot		5	4	4			S	21	4	3	12	20	10	8	8				n
2013-05-07	10	5	10	100			0	0								11	56	30	46	90	10- FW		N	0	0			8	6	9			S	30	6	5	14	17	5	4	5				n
2013-05-07	5	5	8	65			0	0								12	40	30	29	90	10- old mort (snail?)		N	0	0			8	12	7			S					15	5	10	10				n
2013-05-07	20	15	35	100			0	0								13	65	35	48	90	10 % old- algal overgrowth		N	0	0			14	14	8			S61	39	11	10	15	50	22	15	20	2.5	2.5		n
2013-05-07	20	10	17	100			0	0							2014-07-10	5	59	50	85	20	5% old mort		Y	75	0	dusky		5	5	7			S63	38	12	12	14	35	15	13	20				N
2013-05-07	15	10	15	100			0	0								6	56	40	65	95	5% snail		N	0	0			12	10	10			S75	28	10	25	12	30	15	22	20	2.5			n
2013-05-07	20	10	23	100			0	0	Stegastes partitus							7	not found																S77	30	7	3	14	Dead
2013-05-07	20	15	22	100			0	0								8	45	36	45	50	10% old mort		Y	40	0	dusky		6	8	5			S78	21	5	5	11	15	8	5	10	2.5			n
2013-05-07	20	5	7	100			0	0																								2013-07-30	S68	3	2	4	3	68	Dead
2013-05-07	10	10	10	100			0	0																									S76	4	2	3	3	76	22	7	7	6
2013-05-07	20	15	13	100			0	0	Stegastes partitus																								S82	8	3	3	6	82	40	20	15	10
2013-05-07	75	35	54	70			0	0																									S80	15	5	4	5	80	Gone
2013-05-07	5	10	13	100			0	0																									S51	5	2	3	4	51	Dead
2013-05-07	10	10	6	100			0	0																									S	1	1	3	3		dead
2013-05-07	10	10	15	100			0	0																									S	5	6	6	2		30	15	15	15
2013-05-07	5	5	8	100			0	0																									S	11	2	3	7		dead
2013-05-07	10	10	16	100			0	0																									S	12	1	2	5		4	3	3	3
2013-05-07	10	5	10	95			0	0																									S	25	4	6	12
2013-05-07	5	5	8	100			0	0																									L94	120	42	36	38	94	Dead
2013-05-07	15	10	22	100			0	0																									L86	220	50	50	44	86	gone
2013-05-07	10	10	16	100			0	0																									L5	165	53	42	35
2013-05-07	10	10	12	100			0	0																									L83	155	25	22	30	83	dead
2013-05-07	15	10	20	100			0	0																									L92	150	31	28	35	92	dead
2013-05-07	5	5	8	100			0	0																									L87	90	36	32	35	87	100	60	15
2013-05-07	5	5	4	100			0	0																									L	115	28	25	30		Dead
2013-05-07	10	10	12	95			0	0																									L	90	26	23	25		dead
2013-05-07	10	5	8	100			0	0																									L	180	42	35	45		Dead
2013-05-07	10	5	11	100			0	0																									L	185	43	40	35		50	30	6 alive	6
2013-05-07	10	10	14	100			0	0																									M82	85	22	20	18		dead
2013-05-07	15	10	13	100			0	0																									M99	70	24	22	22		Dead
2013-05-07	5	5	6	100			0	0																									M97	75	10	8	28		dead
2013-05-07	15	10	13	100			0	0																									M94	105	15	10	25	82	dead
2013-05-07	5	5	3	100			0	0																									M93	85	13	9	25
2013-05-07	15	10	10	100			0	0	Stegastes partitus																								M	65	12	9	15
2013-05-07	35	10	15	90			0	0	Stegastes partitus																								M	80	22	18	25	94	95	50	30	20
2013-05-07	10	10	12	100			0	0																									M	75	16	13	22	93	30	20	5	10
2013-05-07	15	10	7	100			0	0																									M	45	5	5	18		Dead
2013-05-07	15	10	11	100			0	0																									M	85	26	25	25		gone
2013-05-07	15	10	12	100			0	0																								2013-07-26	S54	3	1	4	5
2013-05-07	20	15	20	100			0	0																									S55	14	5	3	5
2013-05-07	25	10	10	100			0	0																									S60	17	4	3	10
2013-05-07	10	20	8	90			0	0																									S67	13	3	3
2013-05-07	30	15	20	100			0	0																									S73	20	4	3
2013-05-07	5	5	5	100			0	0																									S79	13	3	2	7
2013-05-07	15	15	30	95			0	0																									M76	54	4	3	19
2013-05-07	10	15	12	100			0	0																									M77	70	13	12	20
2013-05-07	30	15	35	100			0	0					snail present- no mort																				M81	56	9	11	17
2013-05-07	25	15	45	100			0	0																									M89	29	9	7	16
2013-05-07	10	10	10	100			0	0																									M91	47	5	6	18
2013-05-07	25	15	20	100			0	0					broken branches																				L54	100	28	23	40
2013-05-07	40	15	30	100			0	0																									L82	145	28	31	40
2013-05-07	15	15	5	95			0	0																									L94	145	35	32	35
2013-05-07	10	10	5	100			0	0																									L69	110	38	43	30
2013-05-07	15	10	8	100			0	0																									L97	210	41	43	45
2013-05-07	10	10	10	100			0	0																									L99	165	42	46	40
2013-05-07	5	5	5	100			0	0
2013-05-07	15	15	25	100			0	0					broken branches																				L	45	19		2		19
2013-05-07	35	15	25	100			0	0																									M55	105	35				35
2013-05-07	30	15	20	100			0	0	Stegastes partitus																								L	36	16		2		16
2013-05-07	25	15	10	85			0	0	Stegastes partitus																								M90	32	18				18
2013-05-07	10	10	10	100			0	0																									M
2013-05-07	85	40	35	85			0	0	Stegastes partitus																								L	25	12		2		12
2013-05-07	65	35	35	90			0	0	Stegastes partitus		10		FW																				S57	20	10				10
2013-05-07	35	25	18	90			0	0	Stegastes partitus		10		FW																				S	25	12				12
2013-09-27	25	15	45	100			0	0	Stegastes partitus																								S
2013-09-27	35	35	30	80			0	0	Stegastes partitus																								L	135	34				34
2013-09-27	15	10	25	100			0	0																									L89
2013-09-27	45	25	50	85			0	0																									M	35	19		2		19
2013-09-27	30	20	15	60			0	0	Stegastes partitus																								M96	32	25				25
2013-09-27	60	15	80	90			0	0	Stegastes partitus																								M	31	16		2		16
2013-09-27	55	25	50	40			15	0	Stegastes planifrons																								M74		35				35
2013-09-27	50	25	28	35			10	0	Stegastes planifrons																								L	30	18				18
2013-09-10	65	20	100	45			30	0	S. variabilis																								M	41	20				20
2013-09-10	30	20	23	55			10	0																									M	105	36				36
2013-09-10	55	25	79	70			0	0																									L2	35	20		2		20
2013-09-10	55	20	100	90			0	0	Stegastes partitus																								M86	140	39		2		39
2013-09-10	30	15	36	90			0	0																									L88
2013-09-10	55	20	62	70			0	0	Stegastes planifrons		10		FW																				S	85	35				35
2013-09-10	45	30	47	30			35	0																									L	11.5	9		2		9
2013-09-10	65	30	64	30			0	0	Stegastes partitus			70	old																				S58	110	35		2		35
2013-09-10	60	20	57	90			0	0	Stegastes variabilis																								L98
2013-09-10	55	20	48	70			20	0	Stegastes variabilis
2013-09-10	65	25	67	80			15	0			5		FW
2013-09-10	35	20	47	90			0	0	Stegastes partitus			10
2013-09-10	20	10	22	100			0	0	Stegastes planifrons
2013-09-10	45	25	56	65			25	0
2013-09-10	55	20	48	55			0	0					old
2013-09-10	20	15	31	90			0	0	Stegastes partitus
2013-09-10	50	20	52	85			0	0	Stegastes planifrons
2013-09-10	60	20	63	55			40	0	Stegastes planifrons
2013-09-10	70	20	65	70			10	0	Stegastes planifrons		5		FW/sponge
2013-09-10	95	35	150	45			30	0	Stegastes planifrons		5	10	FW/sponge
2013-09-10	30	30	18	45			20	0	Stegastes planifrons			35	sponge
2013-09-10	55	20	66	70			25	0	Stegastes partitus			5	sponge
2013-09-10	35	15	32	75			0	0					old/sponge
2013-09-10	20	10	16	100			0	0
2013-09-10	15	10	14	90			0	0	Stegastes planifrons		10		FW
2013-09-10	55	20	120	60			30	0	Stegastes planifrons/Stegastes partitus			10	sponge
2013-09-10	85	25	100	65			30	0	Stegastes planifrons			5	sponge
2013-09-10	20	20	22	90			0	0			5		FW
2013-09-10	65	15	48	90			0	0					old
2013-09-10	55	20	28	95			0	0
2013-09-10	45	15	26	80			0	0					old
2013-09-10	25	20	27	95			0	0	Stegastes partitus				sponge- colony growing inside barrel sponge
2013-09-10	30	15	28	75			0	0	Stegastes partitus				old
2013-09-10	20	20	27	70			0	0	Stegastes partitus				old/sponge
2013-09-10	30	15	25	80			0	0					sponge
2013-09-10	50	20	83	90			0	0	Stegastes partitus
2013-09-10	55	15	64	60			0	0					old
2013-09-10	40	25	69	95			0	0	Stegastes partitus
2013-09-10	40	20	32	70			0	0					old
2013-09-10	40	30	46	95			0	0			5		FW
2013-09-10	20	15	98	95			0	0			5		FW- worm present
2013-09-10	85	30	100	75			15	0	Stegastes variabilis		10		snail
2013-09-10	40	20	27	80			20	0	Stegastes variabilis
2013-09-10	65	30	57	95			0	0	Stegastes partitus		5		FW
2013-09-10	25	15	18	100			0	0	Stegastes partitus
2013-09-10	35	25	42	100			0	0	Stegastes partitus
2013-09-10	45	20	36	65			35	0	Stegastes partitus				old lawn
2013-09-10	50	15	30	10			90	0	Stegastes partitus				old lawn- only tips alive
2013-09-10	15	10	11	100			0	0
2013-09-10	25	20	23	95			0	0					old mort
2013-09-09	25	20	20	90			0	0	Stegastes partitus				algal
2013-09-09	30	20	24	85			0	0					algal
2013-09-09	65	50	78	90			0	0	Stegastes partitus		10		snail
2013-09-09	15	5	18	95			0	0	Stegastes partitus		5		snail
2013-09-09	10	5	12	100			0	0
2013-09-09	15	10	18	90			0	0					sponge
2013-09-09	20	10	24	90			0	0	Stegastes partitus				old
2013-09-09	30	15	20	100			0	0	Stegastes partitus
2013-09-09	50	15	36	80			0	0					old
2013-09-09	30	10	24	90			0	0
2013-09-09	60	30	74	80			0	0	Stegastes partitus				old/sponge
2013-09-09	55	30	66	85			0	0	Stegastes partitus		10		FW
2013-09-09	35	15	16	95			0	0			5		FW
2013-09-09	15	10	70	12			0	0			25		FW
2013-09-09	30	15	34	50			30	0	Stegastes variabilis		10		FW
2013-09-09	85	20	38	30			65	0	Stegastes variabilis			10	sponge
2013-09-09	35	20	28	85			0	0			5	10	snail/old
2013-09-09	45	25	42	85			0	0	Stegastes partitus			15	sponge
2013-09-09	65	35	66	80			0	0	Stegastes partitus			20	sponge
2013-09-09	70	30	90	80			15	0	Stegastes variabilis		5		FW
2013-09-09	35	20	26	80			0	0					sponge
2013-09-09	20	10	16	100			0	0	Stegastes partitus
2013-09-09	80	30	85	80			20	0	Stegastes variabilis
2013-09-09	120	65	100	80			0	0					old
2013-09-09	60	30	43	75			15	0	Stegastes variabilis
2013-09-09	85	20	53	80			0	0					old
2013-09-09	30	15	24	85			0	0					old
2013-09-09	30	20	19	95			0	0				5	old
2013-09-09	25	20	28	95			0	0				5	old
2013-09-09	20	20	10	100			0	0
2013-09-09	65	35	63	80			0	0				20	old
2013-09-09	30	20	24	95			0	0				5	old
2013-09-09	20	15	9	100			0	0
2013-09-09	75	25	53	80			15	0	Stegastes variabilis			5	old
2013-09-03	10	10	8	100			0	0
2013-09-03	18	15	20	95			0	0			5		snail
2013-09-03	22	18	30	100			0	0	Stegastes partitus
2013-09-03	28	17	26	100			0	0
2013-09-03	10	5	4	50			0	0					old
2013-09-03	10	10	12	90			0	0			10		snail
2013-09-03	15	12	25	10			0	0			90		snail
2013-09-03	25	22	18	100			0	0
2013-09-03	8	8	6	85			0	0			15		snail
2013-09-03	10	8	6	85			0	0					algal
2013-09-03	25	18	45	100			0	0
2013-09-03	17	14	18	97			0	0			3		snail
2013-09-03	26	18	32	100			0	0
2013-09-03	12	15	22	95			0	0					algal
2013-09-03	12	10	13	100			0	0
2013-09-03	27	13	36	100			0	0
2013-09-03	30	15	28	100			0	0
2013-09-03	8	10	2	90			0	0					algal
2013-09-03	5	5	1	50			0	0
2013-09-03	45	30	45	100			0	0	Stegastes partitus
2013-09-03	35	20	26	90			0	0			10		snail
2013-09-03	12	15	12	100			0	0
2013-09-03	15	10	10	90			0	0					algal
2013-09-03	30	20	26	100			0	0
2013-09-03	25	20	22	100			0	0
2013-09-03	35	25	26	100			0	0
2013-09-03	85	40	35	100			0	0
2013-09-03	17	14	13	100			0	0
2013-09-03	20	17	37	100			0	0
2013-09-03	22	15	32	100			0	0
2013-09-03	25	15	20	100			0	0
2013-09-03	10	5	5	100			0	0
2013-09-03	15	10	9	100			0	0
2013-09-03	15	10	12	100			0	0
2013-09-03	5	10	5	100			0	0
2013-09-03	75	35	55	65			0	0	Stegastes partitus			35	algal
2013-09-03	18	15	16	100			0	0
2013-09-03	15	16	12	100			0	0
2013-09-03	15	12	19	100			0	0	Stegastes partitus
2013-09-03	65	30	24	50			0	0	Stegastes planifrons			50	algal/sponge
2013-09-03	11	6	13	100			0	0
2013-09-03	15	17	14	100			0	0
2013-09-03	15	10	22	100			0	0
2013-09-03	8	8	7	80			0	0				20	old
2013-09-03	45	25	54	50			0	0	Stegastes partitus			50	old
2013-09-03	19	13	12	100			0	0
2013-09-03	18	15	32	100			0	0
2013-09-03	26	18	34	100			0	0
2013-09-03	85	25	56	40			0	0	Stegastes partitus			60	old
2013-09-03	25	15	19	100			0	0
2013-09-03	25	15	24	100			0	0
2013-09-03	15	10	13	100			0	0
2013-09-03	25	20	14	100			0	0
2013-09-03	35	30	19	100			0	0	Stegastes partitus
2013-09-03	30	30	35	45			0	0				55	old
2013-09-03	35	30	36	90			0	0			10		FW
2013-09-03	45	35	54	100			0	0
2013-09-03	35	30	36	95			0	0	Stegastes partitus
2013-09-03	135	55	100	65			0	0				35	old/algal
2013-09-03	150	60	100	80			0	0	Stegastes partitus	juv	20		FW/algal
2013-09-03	85	45	45	70			0	0				30	old
2013-09-03	65	35	40	65			0	0				35	old
2013-09-03	130	45	45	35			0	0	Stegastes partitus			65	old
2013-09-03	65	35	40	95			0	0	Stegastes partitus			5	old
2013-09-03	85	35	45	85			0	0				15	old
2013-09-03	25	15	12	100			0	0
2013-09-03	35	25	22	100			0	0
2013-09-03	45	25	28	85			0	0				15	old
2013-09-03	55	35	35	85			0	0	Stegastes partitus			15	old
2013-09-03	45	30	25	45			0	0				55	old
2013-09-03	35	20	18	85			0	0				15	old
2013-09-03	65	45	100	95			0	0				5	old
2013-09-03	50	25	100	100			0	0	Stegastes partitus
2013-09-04	16	12	23	100			0	0
2013-09-04	29	18	43	100			0	0
2013-09-04	26	13	14	100			0	0
2013-09-04	17	19	14	95			0	0				5	algal
2013-09-04	30	18	32	100			0	0
2013-09-04	45	32	47	100			0	0
2013-09-04	29	19	42	95			0	0
2013-09-04	19	13	8	95			0	0
2013-09-04	15	14	15	90			0	0
2013-09-04	21	13	17	100			0	0	Stegastes partitus
2013-09-04	26	16	22	90			0	0
2013-09-04	29	23	42	100			0	0
2013-09-04	20	19	16	100			0	0
2013-09-04	28	15	46	95			0	0
2013-09-04	30	18	36	100			0	0
2013-09-04	42	21	46	100			0	0
2013-09-04	32	18	53	100			0	0
2013-09-04	28	13	36	100			0	0
2013-09-04	23	15	24	95			0	0			5		snail
2013-09-04	30	16	43	100			0	0
2013-09-04	31	16	31	100			0	0
2013-09-04	23	12	27	95			0	0
2013-09-04	26	14	32	95			0	0
2013-09-04	45	25	49	85			0	0	Stegastes partitus
2012-09-18	60		45	55			30	15	Stegastes planifrons
2012-09-18	40		25	5			95	5	Stegastes planifrons
2012-09-18	30		40	50			40	10	Stegastes planifrons
2012-09-18	30		30	100			0	0
2012-09-18	30		35	100			0	0
2012-09-18	15		20	100			0	0
2012-09-18	80		120	25			75	0	Stegastes adustus				worm and snail predation
2013-06-27	25	15	13	100			0	0
2013-06-27	15	20	16	100			0	0
2013-06-27	35			50			0	0
2013-06-27	50	10	60	70			0	0
2013-06-27	60	6	40	30			5	0	Stegastes planifrons
2013-06-27	25	8	22	90			0	0	Stegastes partitus
2013-06-27	35	10	60	80			2	0
2013-06-27	43	17	30	95			0	0
2013-06-27	50	12	60	60			5	0	Stegastes adustus
2013-06-27	25	7	23	95			0	0
2013-06-27	65	17	50	50			0	0	Stegastes partitus
2013-06-27	47	12	40	70			5	0
2013-06-27	50	13	15	10			3	0				90	algal cover
2013-06-27	25	19	12	30			0	0				70	firecoral
2013-06-27	25	12	25	95			0	0
2013-06-27	70	15	80	80			0	0	Stegastes variabilis	juv
2013-06-27	15	5	10	90			0	0			5		snail
2013-06-27	30	15	25	95			0	0
2013-06-27	15	10	10	85			0	0
2013-06-27	5	10	7	95			0	0	Stegastes variabilis	juv
2013-06-27	35	10	15	90			0	0				5	algal
2013-06-27	30	15	20	80			0	0					algae
2013-06-27	50	15	20	90			0	0					sponge
2013-06-27	10	10	8	95			0	0	Stegastes variabilis	juv
2013-06-27	30	15	25	85			0	0				5	recent/algal
2013-06-27	20	5	15	85			0	0	Stegastes partitus	juv			algal
2013-06-27	40	15	50	80			0	0
2013-06-27	25	10	25	95			0	0
2013-06-27	25	15	15	80			0	0
2013-06-27	50	20	50	90			0	0	Stegastes variabilis	adult
2013-06-27	50	20	60	65			0	0					sponge
2013-06-27	35	20	40	95			0	0
2013-06-27	25	15	30	95			0	0					shrimp
2013-06-27	20	15	25	95			0	0
2013-06-27	120	30	60	30			0	0
2013-06-27	20	5	10	90			0	0
2013-06-27	40	15	10	60			0	0
2013-06-27	10	10	10	95			0	0
2013-06-27	35	15	25	90			0	0					sponge
2013-06-27	15	10	10	60			0	0					sponge, fire coral, algal overgrowth
2013-06-27	60	20	50	55			0	0				10	broken branches in sand
2013-06-27	35	10	25	90			0	0
2013-06-27	20	10	20	95			0	0
2013-06-27	15	20	20	70			0	0					algal
2013-06-27	40	15	25	75			0	0					algal/sponge
2013-06-27	25	10	15	30			0	0
2013-06-27	65	20	50	55			0	0			5		snails
2013-06-27	80	20	60	30			0	0	Stegastes partitus	juv
2013-06-27	90	25	30	25			0	0	Stegastes variabilis	adult
2013-06-27	150	20	45	20			0	0				5	recent
2013-06-27	25	10	15	75			0	0
2013-06-27	80	25	20	15			0	0
2013-06-27	35	15	20	80			0	0
2013-06-27	25	10	30	90			0	0			5		snails
2013-06-27	35	10	25	90			0	0					sponge
2013-06-27	40	10	40	90			0	0
2013-06-27	35	25	50	95			0	0
2013-06-27	35	15	40	90			0	0	Stegastes partitus	juv
2013-09-09	45	20	45	90			0	0			10		FW
2013-09-09	70	30	55	95			0	0	Stegastes variabilis	adult	5		FW
2013-09-09	30	15	20	100			0	0
2013-09-09	25	10	15	100			0	0
2013-09-09	65	30	60	97			0	0	Stegastes variabilis	juv	3		FW
2013-09-09	17	14	10	100			0	0
2013-09-09	19	15	8	100			0	0
2013-09-09	21	18	18	100			0	0	Stegastes variabilis	adult
2013-09-09	45	25	45	97			3	0	Stegastes planifrons	adult
2013-09-09	55	30	75	96			4	0	Stegastes planifrons	adult
2013-09-09	60	30	100	96			4	0	Stegastes planifrons	adult
2013-09-09	15	18	10	100			0	0
2013-09-09	22	19	11	100			0	0
2013-09-09	30	20	25	100			0	0
2013-09-09	22	15	15	100			0	0
2013-11-18	65	15	60	90			0	0				10
2013-11-18	70	45	60	70			30	0	Stegastes planifrons
2013-11-18	40	35	38	70			30	0	Stegastes planifrons
2013-11-18	75	35	47	20			65	15	Stegastes planifrons
2013-11-18	115	45	80	50			30	20	Stegastes planifrons
2013-11-18	30	10	26	80			0	0				20
2013-10-14	25	20	25	100			0	0	Stegastes partitus
2013-10-14	55	35	50	70			0	0	Stegastes partitus			30	old
2013-10-14	75	20	85	50			50	0				50	old
2013-10-14	70	45	65	95			0	0	Stegastes partitus			5	old
2013-10-14	40	10	25	100			0	0	Stegastes partitus
2013-10-14	50	20	30	85			0	0	Stegastes partitus			15	old
2013-10-14	50	30	40	95			0	0	Stegastes partitus			5	old
2013-10-14	80	45	80	50			0	0				50	old
2013-10-14	60	35	45	100			0	0
2013-10-14	65	40	40	80			0	0				20	old
2013-10-14	120	65	>100	35			0	0				65	old
2013-10-14	65	55	65	75			25	0	Stegastes planifrons
2013-10-14	75	65	85	25			15	10	Stegastes planifrons			50	old
2013-10-14	15	10	20	100			0	0
2013-10-14	15	10	20	100			0	0
2013-10-14	15	10	20	100			0	0
2013-10-14	15	10	20	100			0	0
2013-10-14	15	10	20	100			0	0
2013-10-14	15	10	20	100			0	0
2013-10-14	15	10	20	100			0	0
2013-10-14	15	10	20	100			0	0
2013-10-14	15	10	20	100			0	0
2013-10-14	15	10	20	100			0	0
2013-10-14	15	10	20	100			0	0
2013-10-14	15	10	20	100			0	0
2013-10-14	15	10	20	100			0	0
2013-10-14	15	10	20	100			0	0
2013-10-14	25	10	25	100			0	0
2013-10-14	25	10	25	100			0	0
2013-10-14	25	10	25	100			0	0
2013-10-14	25	10	25	100			0	0
2013-10-14	25	10	25	100			0	0
2013-10-14	25	10	25	100			0	0
2013-10-14	25	10	25	100			0	0
2013-10-14	25	10	25	100			0	0
2013-10-14	25	10	25	100			0	0
2013-10-14	25	10	25	100			0	0
2013-10-14	400	65	>500	50			0	0	Stegastes partitus			50
2013-10-14	50	30	20	85			0	0			5	10	snail
2013-10-14	40	20	18	98			0	0				2
2013-10-14	50	45	25	100			0	0
2013-10-14	75	45	75	75			0	0				25
2013-10-14	60	45	65	90			0	0				10
2013-10-14	75	45	80	90			0	0	Stegastes partitus			10
2013-10-14	125	55	155	95			0	0	Stegastes variabilis/Stegastes partitus	juv/adult		5
2013-10-14	95	45	70	85			0	0				15
2013-10-14	60	40	65	90			0	10
2013-09-12	60	20	80	90			0	0	Stegastes partitus
2013-09-12	120	40	200	60			20	0	Stegastes partitus/Stegastes planifrons		5	10
2013-09-12	80	55	150	95			0	0
2013-09-12	80	35	80	60			10	0			10
2013-09-12	60	30	40	40			5	0	Stegastes partitus
2013-09-12	55	15	30	90			0	0	Stegastes partitus
2013-09-12	75	3	100	90			0	0	Stegastes partitus
2013-09-12	60	33	80	50			10	0	Stegastes partitus
2013-09-12	50	30	150	95			10	0	Stegastes partitus		3
2013-09-12	25	12	25	85			0	0
2013-09-12	125	50	300	60			5	0	Stegastes partitus
2013-09-12	65	30	84	20			75	0	Stegastes partitus/Stegastes planifrons		5		fw
2013-09-12	60	40	79	25			75	0	Stegastes planifrons
2013-09-12	120	40	>200	30			60	0	Stegastes partitus/Stegastes planifrons		10		fw
2013-09-12	15	10	12	60			0	0			40		fw
2013-09-12	45	20	56	15			0	0	Stegastes partitus			85
2013-09-12	30	15	24	60			0	0			40		FW
2013-09-12	25	10	8	80			0	0			20		FW
2013-09-12	15	10	10	90			0	0			10		FW
2013-09-12	20	10	13	60			0	0			40		FW
2013-09-12	35	25	37	70			30	0	Stegastes planifrons
2013-09-12	60	30	70	40			50	0			10		fw
2013-09-12	110	45	>150	35			70	0			5		fw
2013-09-12	15	20	19	95			0	0			5		fw
2013-09-12	15	15	11	90			0	0	Stegastes partitus		5		fw
2013-09-12	20	10	28	100			0	0
2013-09-12	15	10	13	100			0	0
2013-09-12	20	15	17	100			0	0
2013-09-12	20	10	14	100			0	0	Stegastes partitus
2013-09-12	30	15	28	100			0	0	Stegastes partitus
2013-09-12	70	25	>100	100			0	0	Stegastes partitus
2013-09-12	35	20	43	70			0	0	Stegastes partitus			30	snail
2013-09-12	30	15	36	20			0	0	Stegastes partitus			80	FW
2013-09-12	10	10	14	100			0	0
2013-09-12	25	10	28	100			0	0
2013-09-12	60	20	63	80			0	0	Stegastes partitus
2013-09-12	35	25	36	95			0	0	Stegastes partitus
2013-09-12	20	10	29	75			0	0	Stegastes partitus
2013-09-12	10	10	12	100			0	0
2013-09-12	20	10	32	90			0	0
2013-09-12	50	20	124	100			0	0
2013-09-12	20	15	32	100			0	0
2013-09-12	35	20	68	100			0	0
2013-09-12	40	15	48	100			0	0
2013-09-12	60	25	>120	80			20	0	Stegastes planifrons
2013-09-12	15	10	24				0	0
2013-09-12	20	10	32				0	0
2013-09-12	45	15	36	60			30	0	Stegastes planifrons
2013-09-12	110	60	>200	80			20	0	Stegastes planifrons
2013-09-12	15	10	14	0			0	0
2013-09-12	30	15	55	95			0	0
2013-09-12	35	15	60	90			0	0
2013-09-12	50	35	80	80			0	0
2013-09-12	80	45		70			30	0	Stegastes planifrons
2013-09-12	70	35		70			30	0	Stegastes planifrons
2013-09-12	120	65	>200	60			30	0	Stegastes planifrons	10
2013-09-12	80	60		90			0	0		10
2013-09-12	80	30		80			20	0	Stegastes planifrons
2013-09-12	110	60		75			25	0	Stegastes planifrons
2013-09-12	120	65		40			60	0	Stegastes planifrons
2013-09-12	80	30		80			20	0	Stegastes planifrons
2013-09-12	60	20		100			0	0
2013-09-12	50	15		100			0	0	Stegastes partitus
2013-09-12	40	15		100			0	0
2013-09-12	105	30		95			0	0		5
2013-09-12	250	20		5			95	0	Stegastes planifronss
2013-09-12	65	35		95			0
2013-09-12	40	25		95			0
2013-09-12	45			80			20		Stegastes planifrons
2013-09-12	65			80			0		Stegastes partitus
2013-09-12	50			100			0		Stegastes partitus
2013-09-12	55			95			0
2013-09-12	85			0			100		Stegastes partituss
2013-09-12	120			0			100		Stegastes partituss
2013-09-12	65			100			0
2013-09-12	60			90			0				10
2013-09-12	45			100			0
2013-09-12	90	35		60			0				40
2013-09-12	45			60			40		Stegastes planifrons
2013-09-12	40			45			60		Stegastes planifrons
2013-09-12	30			100			0
2013-09-12	35			100			0		Stegastes partitus
2013-09-12	70			5			95		Stegastes planifrons
2011-03-16	50		20	90			10		Stegastes partitus
2011-03-16	50		10	90			10		Stegastes partitus
2011-03-16	15		5	100			0	0
2011-03-16	75		45	100			0	0
2011-03-16	95		55	100			0	0
2011-03-16	55		40	95			5		Stegastes partitus
2011-03-16	15		15	100			0	0
2011-03-16	50		30	90			10		Stegastes planifrons
2011-03-16	45		35	100			0	0
2011-03-16	25		20	5			95		Stegastes planifrons
2011-03-16	15		5	100			0	0
2011-03-16	50		10	50			50
2011-03-16	15		10	100			0	0
2011-03-16	55		20	90			10		Stegastes planifrons
2011-03-16	50		5	25			0	0				75
2011-03-16	10		8	100			0	0
2011-03-16	50		40	85			15		Stegastes partitus/Stegastes planifrons
2011-03-16	20		15	100			0	0
2011-03-16	25		16	100			0	0
2011-03-16	20		12	100			0	0
2011-03-16	25		10	100			0	0
2011-03-16	20		10	100			0	0
2011-03-16	65		20	90			10		Stegastes partitus
2011-03-16	60		30	100			0	0
2011-03-16	25		15	100			0	0
2011-03-16	25		20	100			0	0
2011-03-16	20		20	95			5		Stegastes planifrons
2011-03-23	20		18	100			0	0
2011-03-23	25		18	100			0	0
2011-03-23	25		27	100			0	0
2011-03-23	25		25	100			0	0
2011-03-23	40		15	100			0	0
2011-03-23	50		31	15			85
2011-03-23	30		25	100			0	0
2011-03-23	12		11	100			0	0
2011-03-23	15		13	100			0	0
2011-03-23	27		21	100			0	0
2011-03-23	30		26	100			0	0
2011-03-23	45		50	20			80
2011-03-23	45		45	100			0	0
2011-03-23	25		27	100			0	0
2011-03-23	28		15	100			0	0
2011-03-23	40		52	20			80
2011-03-23	40		20	80			20		Stegastes partitus
2011-03-23	25		19	80			20		Stegastes partitus
2011-03-23	22		27	100			0	0
2011-03-23	55		60	80			20		Stegastes partitus
2011-03-23	65		80	70			30		Stegastes partitus
2011-03-23	45		43	85			15		Stegastes partitus
2011-03-23	55		45	100			0	0
2011-03-23	55		72	80			20	0	Stegastes planifrons
2013-08-13	85	47	100	80			45	15	Stegastes planifrons
2013-08-13	54	28	38	95			0	0
2013-08-13	43	24	49	90			0	0			10% FW
2013-08-13	35	28	32	100			0	0
2013-08-13	55	29	37	90			0	0				10% old
2014-07-10	25	20	19	100			0	0
2014-07-10	35	25	30	100			0	0
2014-07-10	65	40	60	50			0	0				50% old mort
2014-07-10	45	25	45	50			50	0	Stegastes partitus			old lawn
2014-07-10	45	25	33	100			0	0
2014-07-10	55	35	40	100			0	0
2014-07-10	15	10	16	100			0	0
2014-07-10	25	15	12	100			0	0
2014-07-10	50	30	42	100			0	0	Stegastes planifrons nearby
2014-07-10	50	25	36	100			0	0
2014-07-10	30	25	32	100			0	0
2014-07-10	50	30	36	60			40	0	Stegastes planifrons
2014-07-10	65	35	62	60			35	0	Stegastes planifrons
2014-07-10	120	60	220	75			10	15	Stegastes planifrons
2014-07-10	90	35	65	50			50	0	Stegastes planifrons
2011-03-23	150		130	99			1		Stegastes planifrons
2011-03-23	200		200	89			11		Stegastes planifrons
2011-03-23	20		11	100			0	0
2011-03-23	60		50	90			10		Stegastes planifrons	juv
2011-03-23	10		5	100			0	0
2011-03-23	75		80	75			25
2011-03-23	100		100	70			30
2011-03-23	10		9	100			0	0
2011-03-23	40		19	95			5
2011-03-23	10		7	100			0	0
2011-03-23	10		12	95			5
2011-03-23	30		16	100			0	0
2011-03-23	20		34	90			10
2011-03-23	40		30	85			15
2011-03-23	50		40	80			20
2011-03-23	100		50	70			30
2011-03-23	10		11	95			5
2011-03-23	30		35	100			0	0
2011-03-23	100		80	75			25
2011-03-23	75		60	80			20
2011-03-23	50		34	85			15
2011-03-23	55		43	85			15
2011-03-23	30		19	90			10
2011-03-23	20		19	85			15
2011-03-23	10		10	100			0	0
2011-03-23	10		14	100			0	0
2011-03-23	30		20	100			0	0
2011-03-23	400		83	100			0	0
2011-03-23	70		45	100			0	0
2011-03-23	40		27	100			0	0
2011-03-23	60		32	85			15		Stegastes partitus
2011-03-23	156		11	100			0	0
2011-03-23	50		24	85			15		Stegastes partitus
2011-03-23	10		6	100			0	0
2011-03-23	45		14	100			0	0	Stegastes partitus
2013-08-13	55	54	73	25			75	0	Stegastes planifrons
2013-08-13	40	28	42	95			0	0
2013-08-13	35	27	34	100			0	0
2013-08-13	42	35	46	50			40	0
2014-07-10	43	28	32	90			0	0	Stegastes adustus		5% FW
2014-07-10	65	45	60	60			5	0	Stegastes adustus		50% FW/snail
2014-07-10	44	18	41	50			50	0	Stegastes adustus
2014-07-10	30	23	24	100			0	0
2014-07-10	10	10	13	100			0	0
2014-07-10	35	25	30	100			0	0	Stegastes partitus
2014-07-10	30	25	35	100			0	0
2014-07-10	35	30	40	100			0	0
2013-04-15	25		15	100			0	0
2013-04-15	70		25	100			0	0
2013-04-15	60		22	100			0	0
2013-04-15	40		22	100			0	0
2013-04-15	70		40	100			0	0
2013-04-15	85		60	80			20		Stegastes adustus
2013-04-15	15		9	40			60
2013-04-15	50		45	50			50		Stegastes adustus
2013-04-15	60		60	20			30		Stegastes adustus			50
2013-04-15	40		30	10			10		Stegastes partitus			80
2013-04-15	60		50	65			10		Stegastes adustus			25
2013-04-15	50		55	95			5		Stegastes adustus
2013-04-15	80		40	100			0	0
2013-04-15	30		15	5			20		Stegastes partitus			75
2013-04-15	60		30	100
2013-04-15	20		25	100			0	0
2013-04-15	35		15	100			0	0
2013-04-15	55		30	5			5					90
2013-04-15	20		8	100			0	0
2013-04-15	40		25	100			0	0
2013-04-15	35		22	100			0	0
2013-04-15	45		33	100			0	0	Stegastes partituss				no lawns but bicolors present
2013-04-15	25		5	80			0	0				20
2013-04-15	35		18	98			0	0				2
2013-04-15	50		35	85			0	0				15
2013-04-15	35		17	95			0	0				5
2013-04-15	20		7	80			0	0				20
2013-04-15	30		20	100			0	0
2013-04-15	40		17	100			0	0
2013-04-15	50		25	90			0	0	Stegastes partitus			10
2011-08-11	175		300	20			70	10	Stegastes variabilis (6 fish in thicket)
2011-08-11	100		100	5			95		Stegastes variabilis
2011-08-11	50		30	15			85		Stegastes variabilis
2011-08-11	110		60	5			90	5	Stegastes variabilis
2011-08-11	150		100	35			65		Stegastes variabilis
2011-08-11	40		35	85			15		Stegastes variabilis
2011-08-11	80		35	80			20		Stegastes variabilis
2011-08-11	110		60	5			95		Stegastes variabilis
2011-08-11	120		75	90			10		Stegastes variabilis
2011-08-16	65		50	50			20	20			10 snail
2011-08-16	70		45	70			10	15	Stegastes variabilis		5 FW
2011-08-16	35		20	100			0	0
2011-08-16	25		15	90			0	0			10 FW
2011-08-16	85		60	15			85		Stegastes variabilis
2011-08-16	60		35	50			30		Stegastes variabilis		20 FW and snail
2011-08-16	100		>100	5			90	5	Stegastes variabilis
2011-08-16	100		80	10			80		Stegastes variabilis		10 snail
2011-08-16	125		>100	30			65	5	Stegastes variabilis
2011-08-16	40		30	100			0	0
2011-08-16	65		40	100			0	0	Stegastes partitus
2011-08-16	75		80	55			45		Stegastes adustus
2013-11-18	65	15	60	80			0	0
2013-11-18	70	45	60	70			30	0	Stegastes planifrons
2013-11-18	40	35	38	70			30	0	Stegastes planifrons
2013-11-18	75	35	47	20			65	15	Stegastes planifrons
2013-11-18	115	45	80	60			30	20	Stegastes planifrons
2013-11-18	30	10	26	80			0	0
2014-07-10	60	35	46	40			50	30	Stegastes planifrons
2014-07-10	40	25	36	100			0	0
2014-07-10	80	35	56	30			70	0				old lawn and mort
2014-07-10	45	35	32	80			10	10	Stegastes planifrons			10% old mort
2014-07-10	50	30	34	75			10	0	Stegastes planifrons
2014-07-10	50	10	50	15			80	10				old lawn and mort- colony crumbled
2014-07-10	50	20	43	65			15	0	Stegastes planifrons			20 % old mort
2014-07-10	80	15	54	20			80	0	Stegastes planifrons			old lawn and mort- colony crumbled
2014-07-10	65	35	45	70			30	10	Stegastes planifrons
2014-07-10	20	15	22	100			0	0
2014-07-10	15	15	23	100			0	0
2014-07-10	22	10	15	100			0	0
2014-07-10	25	15	16	100			0	0
2014-07-10	20	15	20	100			0	0
2011-08-11	90		60	100			0	0
2011-08-11	30		40	100			0	0
2011-08-11	50		25	100			0	0	Stegastes partitus
2011-08-11	30		25	100			0	0	Stegastes partitus
2011-08-11	85		50	100			0	0	Stegastes partitus
2011-08-11	40		45	100			0	0
2011-08-11	40		35	100			0	0	Stegastes partitus
2011-08-16	55		75	100			0	0	Stegastes partitus
2011-08-16	60		50	95			0	0	Stegastes partitus		5 snail
2011-08-16	25		15	100			0	0
2011-08-16	40		65	100			0	0	Stegastes partitus
2011-08-16	80		>200	70			20		Stegastes adustus		10 fw
2011-08-16	100		65	50			0	0			50 snail
2011-08-16	45		20	90			0	0				10
2011-08-16	30		35	100			0	0
2011-08-16	50		20	95			0	0				5
2011-08-16	45		30	100			0	0
2011-08-16	100		>100	90			0	0	Stegastes partitus		10 snail
2011-08-16	70		>100	100			0	0
2011-08-16	65		60	100			0	0	Stegastes partitus
2011-08-11	10		80	100			0	0	Stegastes partitus
2011-08-11	30		17	100			0	0	Stegastes partitus
2011-08-23	55		35	100			0	0	Stegastes variabilis
2011-08-23	25		15	100			0	0
2011-08-23	15		10	100			0	0
2011-08-23	120		80	70			0		Stegastes partitus			30
2011-08-23	65		40	75			0		Stegastes partitus			25
2011-08-23	85		40	50			0		Stegastes partitus			50
2011-08-23	15		15	80			0					20
2011-08-23	25		20	70			0					30
2011-08-23	60		45	70			0					30
2011-08-23	120		90	85			0					15	RWD
2011-08-23	120		70	70			0					30	RWD
2011-08-23	60		25	90			10		Stegastes planifrons	juv
2011-08-23	40		15	100			0	0
2011-08-23	50		30	100			0	0
2011-08-23	60		30	85			15	0	Stegastes planifrons
2011-08-23	30		15	80			20	0	Stegastes planifrons/Stegastes adustus			10	dz
2011-08-23	75		15	100			0	0				5	dz
2011-08-23	100		20	75			25	0	Stegastes planifrons			25	dz
2011-08-23	40		20	100			0	0
2011-08-23	20		15	100			0	0
2011-08-23	120		25	90			10	0	Stegastes planifrons			60	dz
2011-08-23	100		60	25			25		Stegastes adustus			50
2011-08-23	80		40	10			0	0	Stegastes partitus			90
2012-08-21	37		13	100			0	0
2012-08-21	32		32	100			0	0	S. partitus
2012-08-21	50		30	100			0	0	S. partitus, S. variabilis
2012-08-21	30		22	100			0	0
2012-08-21	55		55	100			0	0
2012-08-21	100		120	100			0	0	S. partitus
2012-09-11	70		60	100			0	0
2012-09-11	10		5	100			0	0
2012-09-11	45		35	100			0	0	S. leucostictus, S. variabilis
2012-09-11	60		45	100			0	0	S. variabilis
2012-09-11	130		200	100			0	0
2012-09-11	50		50	100			0	0	S. variabilis
2012-09-11	45		50	100			0	0	S. variabilis
2012-09-12	75		20	100			0	0	S. partitus
2012-09-14	100		70	50			50	0	S. planifrons
2012-09-14	45		40	100			0	0
2012-09-14	50		25	48			50	2	S. planifrons
2012-09-15	50		25	100			0	0
2012-09-15	60		50	100			0	0
2012-09-15	31		23	100			0	0
2012-09-15	30		20	100			0	0
2012-09-15	80		120	75			20	5	S. variabilis
2012-09-15	21		20	100			0	0	S. variabilis
2012-09-15	50		40	100			0	0
2012-09-18	35		12	100			0	0
2012-09-20	22		10	100			0	0
2012-09-20	50		20	20			0	0				80
2012-09-20	150		90	100			0	0	S. variabilis, S. partitus			10	RTL
2012-09-20	25		15	80			0	0				20
2012-09-20	70		30	70			0	0				30
2012-09-20	60		60	100			0	0
2012-09-20	70		50	100			0	0	S. partitus
2012-09-20	30		13	100			0	0	S. partitus
2012-09-21	15		7	100			0	0
2012-09-21	15		10	100			0	0
2012-09-21	25		10	90			0	0				10
2012-09-24	25		10	100			0	0	S. partitus
2012-10-08	85		50	100			0	0
2012-10-08	58		70	100			0	0	S. leucostictus, S. partitus
2012-10-08	25		20	100			0	0	Microspathadon chrysurus
2012-10-08	70		45	100			0	0
2012-10-08	10		5	100			0	0
2012-10-08	40		8	100			0	0
2012-12-06	55			10			0	0				90
2012-12-06	45			95			0	0				5
2012-12-06	65			80			0	0				20
2012-12-06	20			90			0	0				10
2012-12-06	80			90			0	0				10
2012-12-06	40			85			0	0	Stegastes partitus			15
2012-12-06	50			90			0	0				10
2012-12-06	110			95			0	0				5
2012-12-06	20			95			0	0				5
2012-12-06	15			100			0	0				0
2012-12-06	25			90			0	0				10
2012-12-06	20			95			0	0				5
2012-12-06	35			90			0	0				10
2012-12-06	50			90			0	0				10
2012-12-06	55			95			0	0	Stegastes planifrons	juv		5
2012-12-06	15			95			0	0				5
2014-10-07
	max diam	%live	species	% lawn
2012-09-11	35	0	bicolor	0
2013-05-07	18	0	bicolor	0
2013-09-10	15	0	bicolor	0
2013-06-27	45	0	bicolor	0
2013-10-14	35	0	bicolor	0
2011-03-16	50	0	bicolor	0
2011-03-16	65	0	bicolor	0
2011-03-23	25	0	bicolor	0
2011-03-23	45	0	bicolor	0
2014-07-10	25	0	bicolor	0
2012-08-21	28	0		0
2012-08-21	20	0		0
2012-09-11	15	0		0
2012-09-11	22	0		0
2012-09-15	15	0		0
2012-09-15	10	0		0
2012-09-20	28	0		0
2012-10-08	10	0		0
2012-10-08	40	0		0
2012-12-06	35	0		0
2012-12-06	15	0		0
2013-05-07	20	0		0
2013-05-07	20	0		0
2013-09-27	12	0		0
2013-09-27	20	0		0
2013-09-10	20	0		0
2013-09-10	10	0		0
2013-09-10	10	0		0
2013-09-10	20	0		0
2013-09-10	10	0		0
2013-09-10	15	0		0
2013-09-09	30	0		0
2013-09-09	10	0		0
2013-09-09	10	0		0
2013-09-09	15	0		0
2013-09-09	10	0		0
2013-09-09	15	0		0
2013-09-09	20	0		0
2013-09-09	15	0		0
2013-09-03	35	0		0
2013-09-03	10	0		0
2013-09-03	15	0		0
2013-09-03	15	0		0
2012-09-18	20	0		0
2012-09-18	20	0		0
2013-06-27	15	0		0
2013-06-27	20	0		0
2013-06-27	35	0		0
2013-06-27	10	0		0
2013-06-27	10	0		0
2013-06-27	15	0		0
2013-06-27	20	0		0
2013-06-27	25	0		0
2013-06-27	10	0		0
2013-06-27	10	0		0
2013-06-27	10	0		0
2013-06-27	10	0		0
2013-09-09	35	0		0
2013-09-09	20	0		0
2013-11-18	20	0		0
2013-11-18	15	0		0
2013-10-14	10	0		0
2013-10-14	15	0		0
2013-10-14	25	0		0
2013-10-14	35	0		0
2013-10-14	45	0		0
2013-10-14	10	0		0
2013-10-14	65	0		0
2013-10-14	20	0		0
2013-10-14	25	0		0
2013-09-12	35	0		0
2013-09-12	15	0		0
2013-09-12	30	0		0
2013-09-12	30	0		0
2013-09-12	20	0		0
2013-09-12	10	0		0
2013-09-12	35	0		0
2013-09-12	10	0		0
2013-09-12	15	0		0
2013-09-12	15	0		0
2013-09-12	25	0		0
2013-09-12	30	0		0
2013-09-12	40	0		0
2011-03-16	50	0		0
2011-03-16	50	0		0
2011-03-16	15	0		0
2011-03-16	20	0		0
2011-03-16	10	0		0
2011-03-16	10	0		0
2011-03-16	15	0		0
2011-03-16	15	0		0
2011-03-16	20	0		0
2011-03-16	10	0		0
2011-03-23	15	0		0
2011-03-23	25	0		0
2011-03-23	20	0		0
2011-03-23	10	0		0
2011-03-23	10	0		0
2011-03-23	15	0		0
2011-03-23	20	0		0
2011-03-23	10	0		0
2011-03-23	10	0		0
2011-03-23	15	0		0
2011-03-23	10	0		0
2011-03-23	10	0		0
2011-03-23	10	0		0
2011-03-23	15	0		0
2011-03-23	15	0		0
2011-03-23	20	0		0
2011-03-23	15	0		0
2011-03-23	15	0		0
2011-03-23	20	0		0
2011-03-23	25	0		0
2011-03-23	30	0		0
2011-03-23	15	0		0
2011-03-23	20	0		0
2011-03-23	20	0		0
2011-03-23	30	0		0
2011-03-23	25	0		0
2011-03-23	15	0		0
2011-08-11	20	0		0
2011-08-11	20	0		0
2011-08-11	10	0		0
2011-08-11	15	0		0
2011-08-11	15	0		0
2011-08-11	25	0		0
2011-08-11	20	0		0
2011-08-11	10	0		0
2014-07-10	10	0		0
2014-07-10	15	0		0
2014-07-10	20	0		0
2014-07-10	15	0		0
2014-07-10	25	0		0
2014-07-10	10	0		0
2014-07-10	10	0		0
[truncated: 12 more columns]
